# Supplementary material for: Combined Radiation and Endocrine Therapies Elicit Benefit in ER+ Breast Cancer
Source: Cancers (Basel). 2025 Jun 9;17(12):1921. doi: 10.3390/cancers17121921 (PMC12190792; doi:10.3390/cancers17121921)
Supplement: Supplementary file 1 [file cancers-17-01921-s001.zip]

Archive with 2 entries (2 files):
- Figures S1 and S2.pdf
- File S1. Original blot images.pdf
